# Supplementary material for: The HyVac4 Subunit Vaccine Efficiently Boosts BCG-Primed Anti-Mycobacterial Protective Immunity
Source: PLoS One. 2012 Jun 29;7(6):e39909. doi: 10.1371/journal.pone.0039909 (PMC3386939; doi:10.1371/journal.pone.0039909)
Supplement: Table S1 — Percentages of lung T cells producing cytokines in the different groups as well as the corresponding log10 CFU values with SD and SEM. Log10 CFU values with SD and SEM are shown for each group, as well as the percentage of lung CD4 T cells producing IFN-γ, TNFα and IL-2 simultaneously after stimulation with the indicated antigens analysed by intracellular cytokine staining and flow cytometry. * Three pools consisting of two half lungs per pool were used from each group for stimulation. (XLSX) [file pone.0039909.s003.xlsx]

## Sheet: Ark1
Table S1. Percentages of lung T cells producing cytokines in the different groups as well as the corresponding CFU values with SD and SEM.
				% TB10.4 CD4 IFN-γ+TNFα+IL-2+			% Ag85B CD4 IFN-γ+TNFα+IL-2+			% ESAT-6 CD4 IFN-γ+TNFα+IL-2+
	log10 CFU	SD	SEM	Pool 1*	Pool 2	Pool 3	Pool 1	Pool 2	Pool 3	Pool 1	Pool 2	Pool 3
Non vaccinated	5.81	0.25	0.04	1.1629	0.5865	0.1718	0.4429	0.2865	0.1918	1.68	2.177	5.15
H4-IC31	5.27	0.2	0.06	3.1365	3.55	4.31	2.6665	1.86	1.43	1.93	3.062	2.117
BCG	4.73	0.31	0.09	7.3218	11.397	5.2676	0.4618	0.217	0.4576	1.05	0.15	0.95
BCG/H4-IC31	4.48	0.22	0.07	3.5052	16.071	9.264	1.2252	3.731	3.434	0.179	0.59	0.28
